# Supplementary material for: Genetic Relatedness and Heterotic Grouping in MRIZP Elite Maize Inbred Lines Using SNP Markers from 25k SNP Array and RNA-seq Data
Source: Curr Issues Mol Biol. 2026 Jun 2;48(6):586. doi: 10.3390/cimb48060586 (PMC13298533; doi:10.3390/cimb48060586)
Supplement: Supplementary file 1 [file cimb-48-00586-s001.zip]

Archive with 1 entries (1 files):
- cimb-4191867-supplementary metarials 6.10.pdf
